# Supplementary material for: Acute myocardial infarction due to isolated spontaneous coronary artery dissection in the first septal branch: a case report
Source: Eur Heart J Case Rep. 2025 Jul 14;9(7):ytaf339. doi: 10.1093/ehjcr/ytaf339 (PMC12291164; doi:10.1093/ehjcr/ytaf339)
Supplement: ytaf339_Supplementary_Data [file ytaf339_supplementary_data.zip]

Archive with 3 entries (3 files):
- Video1_CAG.mp4
- Video2_Procedure movie.mp4
- Video3_IVUS.mp4
